# Supplementary material for: Improvement of tissue preparation for laser capture microdissection: application for cell type-specific miRNA expression profiling in colorectal tumors
Source: BMC Genomics. 2010 Mar 10;11:163. doi: 10.1186/1471-2164-11-163 (PMC2853520; doi:10.1186/1471-2164-11-163)
Supplement: Additional file 2 — Expression levels of 723 human miRNAs in LCM selected epithelial and stromal cells from colorectal tissue. The table lists the mean normalized signals, the corresponding SD and fold changes of 723 human miRNAs in LCM selected epithelial and stromal cells of colorectal normal (n = 6), adenoma (n = 6) and carcinoma tissues (n = 6). [file 1471-2164-11-163-S2.XLS]

## Sheet: Additional file 2
Additional file 2
Expression levels of 723 human miRNAs in LCM selected epithelial and stromal cells from colorectal tissue. The table lists the mean normalized signals, the corresponding SD and fold changes of 723 human miRNAs in LCM selected epithelial and stromal cells of colorectal normal (n=6), adenoma (n=6) and carcinoma tissues (n=6).
Name	Normal					Adenoma					Carcinoma
	Epithelial		Stromal		Epithelial/stromal	Epithelial		Stromal		Epithelial/stromal	Epithelial		Stromal		Epithelial/stromal
	Mean	SD	Mean	SD	Fold change	Mean	SD	Mean	SD	Fold change	Mean	SD	Mean	SD	Fold change
hsa-let-7a	2399	748	2319	366	1	2393	1453	1724	389	1.4	3234	1324	3518	1125	0.9
hsa-let-7a*	1	0	1	0	0.9	1	0	2	2	0.5	2	3	1	0	1.4
hsa-let-7b	1949	412	2000	488	1	1686	396	1291	589	1.3	1783	709	2382	1031	0.7
hsa-let-7b*	4	4	17	30	0.2	4	9	22	87	0.2	5	8	7	4	0.6
hsa-let-7c	388	75	516	199	0.8	382	200	291	163	1.3	423	137	721	268	0.6
hsa-let-7c*	1	1	3	26	0.5	1	0	1	0	1	2	1	1	0	1.4
hsa-let-7d	302	99	271	154	1.1	444	270	229	109	1.9	472	242	447	64	1.1
hsa-let-7d*	3	2	9	9	0.3	4	61	10	60	0.4	4	3	2	2	1.8
hsa-let-7e	172	64	391	317	0.4	152	65	193	275	0.8	382	249	618	154	0.6
hsa-let-7e*	1	0	3	5	0.4	1	0	3	6	0.4	1	1	1	1	0.9
hsa-let-7f	1747	620	1598	135	1.1	1911	781	1238	400	1.5	2404	947	2224	172	1.1
hsa-let-7f-1*	2	2	12	10	0.2	2	1	16	16	0.1	3	3	5	2	0.7
hsa-let-7f-2*	2	1	1	0	1.4	2	6	1	0	1.3	1	1	1	0	1
hsa-let-7g	1022	414	631	137	1.6	965	430	619	109	1.6	716	254	813	148	0.9
hsa-let-7g*	1	0	1	0	0.8	1	0	1	0	0.9	1	0	1	0	0.9
hsa-let-7i	467	155	493	75	0.9	532	243	464	192	1.1	690	478	1003	411	0.7
hsa-let-7i*	2	2	2	7	0.8	1	0	1	0	0.8	1	1	1	0	1.1
hsa-miR-1	58	29	370	487	0.2	12	14	37	580	0.3	8	30	166	371	0.1
hsa-miR-100	55	24	126	85	0.4	7	5	34	82	0.2	30	31	182	150	0.2
hsa-miR-100*	2	3	1	0	1.4	1	1	1	0	1.1	1	0	1	0	0.9
hsa-miR-101	97	35	160	100	0.6	83	38	94	118	0.9	93	55	124	44	0.7
hsa-miR-101*	1	0	4	98	0.3	1	0	1	0	0.8	1	0	1	0	0.9
hsa-miR-103	445	85	220	116	2	506	96	294	139	1.7	863	534	527	115	1.6
hsa-miR-105	1	0	2	2	0.7	1	0	1	0	0.8	1	0	1	0	1
hsa-miR-105*	1	2	1	0	1.2	1	0	1	0	0.8	1	1	1	0	1.2
hsa-miR-106a	10	11	4	7	2.4	13	19	5	4	2.6	48	79	10	12	4.7
hsa-miR-106a*	1	0	2	1	0.6	1	0	1	0	0.8	2	4	1	0	1.3
hsa-miR-106b	220	19	79	69	2.8	365	77	123	128	3	589	672	199	243	3
hsa-miR-106b*	1	0	1	0	0.9	1	1	1	0	1	2	2	1	0	1.8
hsa-miR-107	481	128	325	88	1.5	525	60	348	163	1.5	854	371	542	125	1.6
hsa-miR-10a	331	327	377	203	0.9	460	494	293	202	1.6	495	429	414	214	1.2
hsa-miR-10a*	2	2	1	1	1.4	4	7	1	0	2.7	5	5	2	2	2.1
hsa-miR-10b	197	122	179	344	1.1	144	181	163	337	0.9	158	59	208	278	0.8
hsa-miR-10b*	2	1	2	3	1	3	2	2	1	1.6	2	1	2	2	1.1
hsa-miR-122	1	1	1	0	0.9	2	1	1	0	1.3	1	0	1	0	1
hsa-miR-122*	1	0	1	0	0.9	1	0	1	0	0.8	1	0	1	0	0.9
hsa-miR-1224-3p	2	1	1	0	1.3	1	0	2	35	0.4	2	7	1	0	1.6
hsa-miR-1224-5p	64	16	17	23	3.7	40	12	38	27	1.1	27	22	15	6	1.8
hsa-miR-1225-3p	25	9	46	189	0.5	21	31	63	147	0.3	23	14	20	8	1.1
hsa-miR-1225-5p	627	708	314	668	2	342	162	424	712	0.8	304	257	199	103	1.5
hsa-miR-1226	1	1	1	0	1	1	0	2	18	0.5	1	0	1	1	0.7
hsa-miR-1226*	26	19	8	241	3.3	25	12	3	8	7.8	13	9	3	5	4.2
hsa-miR-1227	2	2	3	11	0.6	1	0	5	38	0.3	3	2	1	1	2.3
hsa-miR-1228	39	11	77	497	0.5	36	103	107	372	0.3	37	31	30	11	1.2
hsa-miR-1228*	8	9	2	4	4	3	4	2	1	2	3	5	2	1	2
hsa-miR-1229	5	3	16	92	0.3	5	9	18	46	0.3	6	3	5	5	1.2
hsa-miR-1231	1	0	2	4	0.5	1	0	1	0	0.8	1	0	1	0	0.9
hsa-miR-1233	1	0	2	1	0.7	1	0	2	1	0.7	1	0	1	0	0.9
hsa-miR-1234	36	8	86	418	0.4	30	37	122	429	0.2	32	14	36	16	0.9
hsa-miR-1236	1	1	2	12	0.6	1	2	3	30	0.5	2	8	1	0	1.5
hsa-miR-1237	10	4	27	85	0.4	6	3	38	107	0.1	9	3	11	5	0.8
hsa-miR-1238	19	9	44	251	0.4	18	50	67	225	0.3	19	14	17	7	1.1
hsa-miR-124	2	0	6	3	0.2	2	2	3	10	0.5	1	1	2	1	0.7
hsa-miR-124*	1	0	2	12	0.5	1	0	2	2	0.6	1	0	1	0	1
hsa-miR-125a-3p	81	127	21	20	3.9	60	92	36	84	1.7	24	26	31	41	0.8
hsa-miR-125a-5p	55	31	176	143	0.3	53	29	98	237	0.5	121	131	138	29	0.9
hsa-miR-125b	289	81	2126	783	0.1	100	37	842	1993	0.1	263	194	1992	597	0.1
hsa-miR-125b-1*	1	1	1	0	1.1	1	0	1	0	0.9	1	0	1	0	1
hsa-miR-125b-2*	5	8	3	5	1.4	2	3	3	5	0.7	2	2	6	5	0.4
hsa-miR-126	238	85	419	333	0.6	207	53	328	347	0.6	192	65	607	223	0.3
hsa-miR-126*	6	7	11	7	0.6	7	5	7	12	1	5	4	17	12	0.3
hsa-miR-127-3p	6	3	11	8	0.6	7	4	8	11	0.8	7	6	33	30	0.2
hsa-miR-127-5p	1	0	2	7	0.6	1	0	1	0	0.9	1	0	1	0	0.9
hsa-miR-128	12	4	8	10	1.5	20	15	5	13	3.8	19	37	14	5	1.4
hsa-miR-129*	3	1	10	17	0.3	2	1	10	16	0.2	2	2	3	2	0.8
hsa-miR-129-3p	4	2	25	7	0.1	3	3	16	33	0.2	3	2	5	2	0.6
hsa-miR-129-5p	2	2	3	4	0.8	2	1	3	5	0.6	1	1	1	0	1.1
hsa-miR-130a	145	30	403	272	0.4	81	41	261	293	0.3	160	245	413	143	0.4
hsa-miR-130a*	1	0	2	2	0.7	1	1	1	0	1	3	13	1	0	2.2
hsa-miR-130b	21	13	3	3	7.1	27	35	9	18	2.8	71	86	37	35	1.9
hsa-miR-130b*	1	0	2	5	0.6	1	0	2	13	0.5	1	0	1	0	0.9
hsa-miR-132	12	8	9	6	1.3	17	8	11	10	1.6	7	7	31	13	0.2
hsa-miR-132*	1	1	4	6	0.3	2	1	3	4	0.4	2	1	5	4	0.3
hsa-miR-133a	5	2	78	55	0.1	3	2	23	86	0.1	2	1	18	32	0.1
hsa-miR-133b	44	12	383	452	0.1	5	5	61	614	0.1	7	28	105	290	0.1
hsa-miR-134	119	147	31	46	3.9	78	41	44	58	1.8	51	38	32	16	1.6
hsa-miR-135a	1	1	6	15	0.2	2	9	3	4	0.6	1	0	3	6	0.3
hsa-miR-135a*	8	6	4	9	2.4	10	5	6	9	1.7	18	15	5	4	3.4
hsa-miR-135b	3	4	1	0	2.6	146	76	5	22	32.2	190	194	21	27	9.1
hsa-miR-135b*	1	1	2	2	0.8	1	0	1	0	0.8	1	0	1	0	0.9
hsa-miR-136	5	4	16	18	0.3	3	2	17	12	0.2	4	3	26	50	0.1
hsa-miR-136*	2	1	2	2	0.8	1	0	1	0	0.9	1	0	3	3	0.5
hsa-miR-137	2	3	4	4	0.4	1	0	3	10	0.4	1	0	1	2	0.8
hsa-miR-138	1	1	1	0	1	1	0	1	0	0.9	1	0	1	0	0.9
hsa-miR-138-1*	2	5	2	3	0.9	1	0	1	0	0.8	1	0	1	0	1
hsa-miR-138-2*	2	3	1	1	1.5	3	4	1	0	2.2	2	2	1	0	1.4
hsa-miR-139-3p	28	54	7	5	3.7	8	8	10	9	0.8	5	3	6	5	0.8
hsa-miR-139-5p	5	2	40	32	0.1	1	1	12	49	0.1	2	22	19	18	0.1
hsa-miR-140-3p	59	11	138	45	0.4	53	15	82	60	0.6	32	23	108	60	0.3
hsa-miR-140-5p	40	15	110	48	0.4	30	28	100	48	0.3	28	28	117	117	0.2
hsa-miR-141	1362	580	13	43	103.5	1461	815	29	622	50.1	964	225	152	246	6.3
hsa-miR-141*	3	2	2	2	1.7	7	6	1	0	5.2	5	7	1	2	3.6
hsa-miR-142-3p	569	467	180	184	3.2	615	501	762	1078	0.8	189	147	636	264	0.3
hsa-miR-142-5p	44	49	6	24	7.5	51	90	30	94	1.7	8	8	22	5	0.3
hsa-miR-143	124	73	1646	1333	0.1	54	33	380	3107	0.1	42	40	721	753	0.1
hsa-miR-143*	2	2	55	75	0	2	1	11	106	0.2	2	1	32	38	0.1
hsa-miR-144	5	4	109	104	0	46	139	17	135	2.8	3	3	6	3	0.5
hsa-miR-144*	1	1	9	19	0.1	3	5	3	14	0.9	1	0	1	1	0.7
hsa-miR-145	1272	478	10728	18121	0.1	345	266	3392	27843	0.1	276	209	3392	4384	0.1
hsa-miR-145*	15	7	108	154	0.1	6	8	23	219	0.3	4	6	71	63	0.1
hsa-miR-146a	113	54	12	17	9.3	238	191	41	125	5.9	62	447	55	17	1.1
hsa-miR-146a*	1	0	1	0	0.9	1	0	1	0	0.8	2	1	1	0	1.4
hsa-miR-146b-3p	1	0	1	0	0.9	1	2	1	0	1.1	1	0	1	0	0.9
hsa-miR-146b-5p	55	21	5	12	10.8	63	30	16	41	4	46	31	112	35	0.4
hsa-miR-147	1	0	1	0	0.9	1	0	1	0	0.9	1	0	1	0	1
hsa-miR-147b	1	1	1	0	1.2	2	1	1	0	1.2	1	0	2	2	0.7
hsa-miR-148a	558	129	76	41	7.4	921	529	183	247	5	579	299	264	88	2.2
hsa-miR-148a*	1	1	1	0	0.9	1	0	1	0	1.2	1	0	1	0	1
hsa-miR-148b	30	8	24	23	1.2	32	26	22	28	1.5	53	28	43	10	1.2
hsa-miR-148b*	1	0	2	8	0.6	1	0	1	0	0.9	1	1	1	0	1.1
hsa-miR-149	9	6	70	42	0.1	4	2	51	60	0.1	8	2	18	7	0.4
hsa-miR-149*	11	9	2	2	5.1	3	2	2	5	1.7	4	9	2	2	2.4
hsa-miR-150	223	174	43	59	5.2	198	131	134	434	1.5	15	25	122	71	0.1
hsa-miR-150*	58	25	23	95	2.5	57	68	41	34	1.4	38	26	19	10	2
hsa-miR-151-3p	28	7	22	20	1.2	33	24	19	18	1.8	61	27	47	10	1.3
hsa-miR-151-5p	143	35	151	95	0.9	167	96	131	89	1.3	244	81	245	82	1
hsa-miR-152	4	3	15	12	0.3	5	3	5	14	0.8	4	6	26	24	0.2
hsa-miR-153	1	1	1	0	1.2	1	1	1	0	1	2	6	1	2	1.7
hsa-miR-154	2	2	3	6	0.8	2	1	2	2	0.8	2	1	5	6	0.4
hsa-miR-154*	1	1	2	1	0.8	1	0	2	6	0.7	1	0	2	2	0.7
hsa-miR-155	57	22	5	6	11.9	72	71	18	45	4	25	51	51	22	0.5
hsa-miR-155*	1	0	2	3	0.5	1	3	3	45	0.6	1	0	1	0	0.9
hsa-miR-15a	404	96	255	75	1.6	425	97	292	143	1.5	404	302	390	94	1
hsa-miR-15a*	1	0	2	1	0.7	1	2	2	5	0.8	1	0	1	0	0.8
hsa-miR-15b	581	147	159	159	3.7	738	241	346	243	2.1	704	544	475	227	1.5
hsa-miR-15b*	1	2	1	0	1.1	2	1	1	0	1.4	2	2	1	0	1.3
hsa-miR-16	1328	284	724	178	1.8	1469	241	926	451	1.6	1314	544	942	126	1.4
hsa-miR-16-1*	1	0	1	0	0.9	2	44	1	0	1.8	1	1	1	0	1.1
hsa-miR-16-2*	3	5	1	0	2.4	5	4	2	2	2.9	3	4	2	1	1.8
hsa-miR-17	214	44	82	63	2.6	384	105	71	93	5.4	777	679	252	192	3.1
hsa-miR-17*	6	2	10	6	0.6	18	8	8	11	2.3	31	16	12	14	2.5
hsa-miR-181a	106	33	46	42	2.3	131	116	99	80	1.3	193	99	202	109	1
hsa-miR-181a*	2	1	1	0	1.3	2	1	4	6	0.4	2	3	4	4	0.4
hsa-miR-181a-2*	1	2	1	1	1	2	1	2	2	1.1	4	5	3	2	1.4
hsa-miR-181b	24	11	18	9	1.3	19	24	23	8	0.8	50	34	39	14	1.3
hsa-miR-181c	5	2	9	8	0.5	6	7	5	8	1.4	21	26	14	6	1.5
hsa-miR-181c*	1	1	2	4	0.7	2	1	1	0	1.3	3	6	2	1	1.8
hsa-miR-181d	5	3	7	6	0.8	5	5	6	7	0.9	22	28	13	4	1.7
hsa-miR-182	1	0	1	1	0.7	5	6	1	0	4	13	34	3	8	5
hsa-miR-182*	1	0	1	0	0.9	1	0	1	0	0.9	1	1	1	0	1.2
hsa-miR-183	5	6	1	0	4.1	21	31	3	5	8.5	92	288	10	60	9.1
hsa-miR-183*	1	0	1	0	0.9	3	23	1	0	2.4	4	7	2	2	1.8
hsa-miR-184	2	2	2	2	1	3	2	2	5	1.4	2	1	2	2	1.1
hsa-miR-185	31	2	14	13	2.2	48	21	15	13	3.2	37	30	33	13	1.1
hsa-miR-185*	1	0	1	0	0.9	1	1	2	1	0.9	1	0	1	0	0.9
hsa-miR-186	44	20	27	31	1.6	35	10	27	52	1.3	27	12	33	8	0.8
hsa-miR-186*	1	0	3	14	0.4	2	4	1	0	1.6	1	1	1	0	1.2
hsa-miR-187	1	0	1	0	0.8	1	0	1	0	0.8	1	1	1	0	1.1
hsa-miR-187*	12	11	4	9	2.7	4	3	3	9	1.2	2	2	2	1	1.1
hsa-miR-188-3p	1	0	1	0	0.9	1	1	1	0	1	1	1	1	0	1.1
hsa-miR-188-5p	69	47	16	18	4.3	31	36	22	20	1.4	62	52	20	11	3.1
hsa-miR-18a	11	8	2	3	4.8	20	26	6	9	3.6	67	114	18	35	3.8
hsa-miR-18a*	2	2	1	0	1.4	1	0	1	0	0.8	2	1	2	2	0.9
hsa-miR-18b	4	3	4	5	1	9	9	3	6	2.8	25	38	10	14	2.4
hsa-miR-18b*	2	1	7	6	0.3	2	2	6	25	0.3	3	2	2	1	1.5
hsa-miR-190	1	0	2	5	0.6	3	4	2	4	1.2	1	2	2	1	0.9
hsa-miR-190b	2	3	2	2	1	2	4	2	3	0.8	2	3	1	0	1.7
hsa-miR-191	1	1	1	0	1.1	2	1	1	0	1.4	1	1	1	0	1
hsa-miR-191*	16	7	43	260	0.4	16	39	58	140	0.3	18	15	16	6	1.1
hsa-miR-192	4665	1507	86	318	54.2	3609	619	205	1374	17.6	1322	803	247	581	5.4
hsa-miR-192*	73	19	1	1	49.8	84	13	3	14	24.2	21	17	3	6	6.6
hsa-miR-193a-3p	11	7	76	129	0.1	7	12	35	213	0.2	13	25	43	25	0.3
hsa-miR-193a-5p	7	4	42	43	0.2	4	4	7	39	0.5	6	7	23	11	0.2
hsa-miR-193b	46	12	47	49	1	33	15	50	69	0.7	69	31	76	22	0.9
hsa-miR-193b*	3	1	3	3	1	2	1	2	3	0.9	2	1	2	1	1.4
hsa-miR-194	2387	405	20	174	116.7	2415	347	76	1004	31.8	851	689	141	421	6
hsa-miR-194*	14	8	1	0	11.4	10	11	2	4	4.6	4	2	2	2	2.3
hsa-miR-195	406	112	878	360	0.5	169	128	571	349	0.3	75	59	619	470	0.1
hsa-miR-195*	2	2	2	1	1	2	4	2	10	0.8	2	1	1	0	1.2
hsa-miR-196a	52	29	2	5	20.7	64	73	6	16	10.5	46	24	14	11	3.4
hsa-miR-196a*	1	0	1	0	0.9	1	0	1	0	0.8	1	0	1	0	0.9
hsa-miR-196b	64	75	35	29	1.8	52	60	41	21	1.3	116	72	42	29	2.8
hsa-miR-197	67	27	96	52	0.7	42	12	135	162	0.3	63	58	52	14	1.2
hsa-miR-198	3	4	2	1	1.7	3	4	2	3	1.4	3	3	2	3	1.4
hsa-miR-199a-5p	135	49	442	132	0.3	84	36	334	230	0.3	120	87	595	363	0.2
hsa-miR-199b-3p	434	171	1064	144	0.4	290	191	887	392	0.3	419	260	1527	616	0.3
hsa-miR-199b-5p	67	30	119	48	0.6	41	12	104	108	0.4	63	47	220	254	0.3
hsa-miR-19a	222	103	86	51	2.6	355	104	96	141	3.7	422	275	166	144	2.5
hsa-miR-19a*	1	0	1	0	0.9	2	3	2	3	0.9	1	0	1	0	0.9
hsa-miR-19b	855	299	517	128	1.7	889	282	687	231	1.3	1174	631	568	427	2.1
hsa-miR-19b-1*	1	0	2	5	0.6	2	1	1	0	1.5	4	2	2	2	1.8
hsa-miR-19b-2*	1	1	1	0	1.1	3	13	2	2	1.7	1	0	1	0	1
hsa-miR-200a	846	212	7	21	124.3	1021	230	30	401	34.4	1094	644	169	171	6.5
hsa-miR-200a*	13	2	3	6	4.7	17	16	3	3	6.6	17	23	3	4	6
hsa-miR-200b	2553	543	21	116	119.7	2588	724	85	1460	30.5	2952	2255	707	827	4.2
hsa-miR-200b*	30	8	1	1	21.1	35	28	5	10	7.5	35	32	5	6	6.6
hsa-miR-200c	1150	371	8	30	149.1	1340	344	37	942	36	1367	789	346	651	4
hsa-miR-200c*	1	1	2	14	0.6	3	3	1	0	2.5	2	1	1	0	1.3
hsa-miR-202	18	52	6	19	2.8	7	15	9	27	0.7	4	5	6	5	0.8
hsa-miR-202*	1	0	1	0	0.9	1	0	1	0	0.8	1	0	1	0	0.9
hsa-miR-203	83	53	2	2	52.1	267	76	7	36	36.6	147	112	26	38	5.7
hsa-miR-204	4	3	10	7	0.4	1	1	9	23	0.1	2	6	8	9	0.3
hsa-miR-205	1	0	1	1	0.9	1	0	1	0	0.8	1	0	1	0	0.9
hsa-miR-206	2	4	1	0	1.6	2	1	1	0	1.6	2	2	1	0	1.4
hsa-miR-208a	1	0	1	0	0.9	1	0	1	0	0.8	1	0	1	0	0.9
hsa-miR-208b	1	0	1	0	0.9	1	0	1	0	0.8	1	0	1	0	0.9
hsa-miR-20a	487	87	178	97	2.7	718	244	289	290	2.5	1400	909	494	413	2.8
hsa-miR-20a*	2	1	3	4	0.7	5	3	4	3	1.3	13	7	8	6	1.7
hsa-miR-20b	94	21	83	52	1.1	130	64	65	41	2	328	213	114	87	2.9
hsa-miR-20b*	1	0	1	0	0.9	1	0	1	0	0.8	2	3	1	0	1.7
hsa-miR-21	5110	1571	4304	1023	1.2	11323	5728	6635	3251	1.7	11990	5236	22394	18432	0.5
hsa-miR-21*	16	19	7	11	2.4	30	35	14	14	2.2	36	32	36	12	1
hsa-miR-210	82	24	10	7	8.1	144	105	17	76	8.3	87	113	35	50	2.5
hsa-miR-211	1	0	2	3	0.7	1	1	2	19	0.6	1	0	1	0	0.9
hsa-miR-212	4	16	10	7	0.4	8	22	14	11	0.6	5	4	10	1	0.5
hsa-miR-214	89	29	330	260	0.3	53	34	284	251	0.2	100	73	617	303	0.2
hsa-miR-214*	1	0	3	4	0.4	1	1	3	3	0.5	2	1	8	9	0.2
hsa-miR-215	2090	719	31	184	66.5	1991	596	49	756	40.8	527	447	107	287	4.9
hsa-miR-216a	1	1	1	0	1.1	1	0	1	0	0.8	2	6	1	1	1.1
hsa-miR-216b	1	0	2	2	0.7	1	0	1	0	0.8	1	0	1	0	0.9
hsa-miR-217	1	0	1	0	0.9	1	0	1	0	0.9	1	2	1	0	1.2
hsa-miR-218	8	3	19	21	0.4	1	1	7	34	0.2	6	32	23	20	0.3
hsa-miR-218-1*	1	0	2	2	0.6	1	0	1	0	0.9	2	5	1	0	1.4
hsa-miR-218-2*	1	0	1	0	0.9	1	0	1	0	0.8	2	2	1	0	1.6
hsa-miR-219-1-3p	1	0	2	1	0.7	1	0	1	0	0.8	1	0	1	1	0.7
hsa-miR-219-2-3p	1	0	1	0	0.9	1	0	1	0	0.9	1	0	1	0	0.9
hsa-miR-219-5p	2	1	1	0	1.3	3	2	1	0	2.7	2	2	1	0	2
hsa-miR-22	704	224	1208	636	0.6	691	347	1296	709	0.5	412	286	1813	652	0.2
hsa-miR-22*	9	2	5	15	1.9	4	6	4	14	1	6	6	11	7	0.6
hsa-miR-220a	1	1	1	0	1	1	0	1	0	0.8	1	1	1	0	1.2
hsa-miR-220b	1	0	1	0	0.9	1	0	1	0	0.8	1	0	1	0	0.9
hsa-miR-220c	1	1	2	3	0.8	3	23	1	0	2.2	1	1	1	0	1
hsa-miR-221	29	8	18	17	1.6	52	46	21	15	2.5	129	57	66	19	1.9
hsa-miR-221*	2	1	1	0	1.4	4	5	2	1	2.3	3	4	2	2	1.4
hsa-miR-222	16	9	15	11	1	34	24	16	18	2.1	35	25	25	10	1.4
hsa-miR-222*	1	0	1	0	0.9	1	1	1	0	0.9	1	0	1	0	1
hsa-miR-223	305	336	410	873	0.7	507	215	540	764	0.9	199	257	830	553	0.2
hsa-miR-223*	1	0	1	0	0.7	1	0	1	0	0.9	2	2	1	0	1.4
hsa-miR-224	9	6	2	3	4.2	39	41	7	11	5.4	51	58	27	23	1.9
hsa-miR-23a	1279	112	2354	424	0.5	1522	348	2206	1061	0.7	2257	1011	3012	427	0.7
hsa-miR-23a*	10	7	4	146	2.4	5	9	2	3	2.2	5	4	2	2	2.6
hsa-miR-23b	892	237	2230	1394	0.4	674	154	1547	1155	0.4	857	479	1937	434	0.4
hsa-miR-23b*	2	1	2	3	0.8	2	1	2	4	0.8	1	1	1	1	0.9
hsa-miR-24	781	110	1645	718	0.5	876	61	1376	457	0.6	1431	321	1925	319	0.7
hsa-miR-24-1*	2	1	14	14	0.1	2	2	4	23	0.6	3	4	8	8	0.4
hsa-miR-24-2*	1	0	1	1	0.7	1	0	1	0	0.8	1	1	1	0	1.1
hsa-miR-25	105	40	50	39	2.1	191	134	79	57	2.4	277	494	137	102	2
hsa-miR-25*	1	0	1	0	0.9	2	4	1	0	1.3	1	1	1	0	1
hsa-miR-26a	982	426	1198	337	0.8	766	260	735	408	1	853	319	1168	236	0.7
hsa-miR-26a-1*	1	1	2	5	0.7	2	1	2	3	0.7	1	1	1	0	1.3
hsa-miR-26a-2*	2	3	1	0	1.7	1	0	4	6	0.2	1	3	2	1	0.7
hsa-miR-26b	567	269	549	83	1	541	210	376	216	1.4	461	127	541	162	0.9
hsa-miR-26b*	1	0	4	51	0.3	1	0	1	0	1	2	2	1	0	1.3
hsa-miR-27a	535	165	1139	339	0.5	808	233	1068	674	0.8	971	954	1395	250	0.7
hsa-miR-27a*	1	0	2	2	0.6	1	0	1	0	0.8	1	1	1	0	1.1
hsa-miR-27b	581	110	1110	517	0.5	546	174	880	609	0.6	532	203	1071	320	0.5
hsa-miR-27b*	1	0	1	0	0.9	1	0	2	1	0.6	2	12	1	1	1.3
hsa-miR-28-3p	3	2	2	4	1.1	2	1	3	3	0.7	1	0	2	3	0.5
hsa-miR-28-5p	88	25	130	190	0.7	82	37	120	244	0.7	53	19	180	97	0.3
hsa-miR-296-3p	1	0	1	1	0.7	1	0	2	1	0.6	1	0	1	0	1
hsa-miR-296-5p	4	1	11	6	0.4	3	1	18	64	0.1	4	3	6	2	0.8
hsa-miR-297	2	2	1	0	1.3	1	0	2	24	0.5	2	1	1	0	1.3
hsa-miR-298	1	1	2	2	0.9	2	1	1	1	1.1	1	0	1	0	1
hsa-miR-299-3p	2	1	1	0	1.4	1	1	1	0	1	1	0	1	0	1.1
hsa-miR-299-5p	2	1	5	4	0.4	2	8	5	12	0.5	3	6	9	12	0.3
hsa-miR-29a	1281	192	868	182	1.5	1735	359	1016	216	1.7	1259	1152	961	280	1.3
hsa-miR-29a*	1	1	8	6	0.2	2	2	4	5	0.5	4	8	4	3	0.9
hsa-miR-29b	737	197	806	89	0.9	1171	445	786	215	1.5	954	1057	742	276	1.3
hsa-miR-29b-1*	3	3	4	4	0.8	6	10	4	4	1.4	7	6	5	3	1.2
hsa-miR-29b-2*	1	0	1	0	0.9	1	3	1	0	1.1	1	1	1	0	1.1
hsa-miR-29c	863	179	1160	223	0.7	653	227	737	415	0.9	464	75	547	273	0.8
hsa-miR-29c*	7	6	24	26	0.3	6	4	14	19	0.4	8	7	17	13	0.4
hsa-miR-300	1	0	2	1	0.7	1	0	1	0	0.9	1	0	1	0	1
hsa-miR-301a	13	6	38	48	0.3	16	8	25	53	0.6	56	126	74	59	0.8
hsa-miR-301b	1	0	1	0	0.9	5	10	1	0	3.6	7	25	3	15	2.3
hsa-miR-302a	1	0	2	3	0.7	1	0	3	7	0.4	1	0	1	1	0.7
hsa-miR-302a*	1	0	1	0	0.8	1	1	1	0	1	1	0	1	0	0.8
hsa-miR-302b	1	0	1	0	1	1	1	2	6	0.5	1	0	1	0	0.9
hsa-miR-302b*	1	1	1	0	1	1	1	1	1	1	1	0	1	0	1
hsa-miR-302c	1	0	2	4	0.5	1	0	2	7	0.6	1	1	1	1	0.8
hsa-miR-302c*	1	1	1	0	1.1	1	1	1	0	1	1	0	1	0	1.1
hsa-miR-302d	2	2	1	0	1.3	1	1	1	0	0.9	1	0	1	0	0.9
hsa-miR-302d*	1	3	1	0	1.2	1	1	1	0	1.1	1	0	1	0	0.9
hsa-miR-30a	72	12	284	217	0.3	27	13	146	154	0.2	22	17	141	87	0.2
hsa-miR-30a*	4	2	23	26	0.2	1	1	5	18	0.3	2	1	15	11	0.1
hsa-miR-30b	588	276	611	250	1	465	201	543	552	0.9	414	146	346	114	1.2
hsa-miR-30b*	3	2	2	3	1.6	3	2	3	3	1	4	3	2	2	1.8
hsa-miR-30c	336	130	686	346	0.5	235	157	572	1269	0.4	246	135	351	167	0.7
hsa-miR-30c-1*	2	3	1	0	1.7	2	0	2	1	1.4	2	1	1	1	1.6
hsa-miR-30c-2*	1	1	7	55	0.2	2	1	2	2	0.8	2	1	2	1	1.3
hsa-miR-30d	255	42	460	265	0.6	227	8	324	198	0.7	292	178	272	70	1.1
hsa-miR-30d*	3	11	1	0	2.1	2	2	1	0	1.4	1	1	1	1	1
hsa-miR-30e	244	74	155	169	1.6	163	86	171	124	1	176	123	165	62	1.1
hsa-miR-30e*	16	7	37	31	0.4	11	14	18	30	0.6	13	28	31	20	0.4
hsa-miR-31	1	0	1	0	0.9	11	87	3	38	3.7	16	79	7	16	2.3
hsa-miR-31*	1	0	1	0	0.9	5	26	2	14	2.1	6	26	3	6	1.9
hsa-miR-32	4	1	2	2	2.3	6	5	3	3	1.9	5	3	2	3	2
hsa-miR-32*	2	14	3	4	0.8	3	9	2	5	1.5	3	14	3	3	1
hsa-miR-320	269	76	237	91	1.1	229	49	160	76	1.4	183	33	187	29	1
hsa-miR-323-3p	1	1	1	0	1.1	1	0	1	0	0.8	1	0	2	2	0.7
hsa-miR-323-5p	1	0	1	0	0.9	2	3	1	0	1.2	1	0	1	0	0.9
hsa-miR-324-3p	271	457	179	555	1.5	269	635	175	76	1.5	266	257	136	127	2
hsa-miR-324-5p	20	9	22	23	0.9	30	16	18	22	1.7	61	167	51	27	1.2
hsa-miR-325	1	0	2	1	0.7	1	0	1	0	0.8	1	2	1	0	1.2
hsa-miR-326	1	0	2	1	0.8	1	1	3	3	0.5	1	2	1	0	1
hsa-miR-328	4	6	17	17	0.3	2	2	20	70	0.1	3	5	6	2	0.6
hsa-miR-329	1	0	1	0	0.9	1	0	1	0	0.8	2	3	1	0	1.6
hsa-miR-330-3p	3	4	1	0	2.3	4	2	2	2	2.2	3	2	2	1	1.6
hsa-miR-330-5p	1	0	1	0	0.9	2	13	1	0	1.6	1	0	1	0	0.9
hsa-miR-331-3p	87	46	136	148	0.6	126	54	221	204	0.6	188	96	221	57	0.9
hsa-miR-331-5p	1	1	2	1	0.8	1	0	1	0	0.8	1	0	1	0	0.9
hsa-miR-335	10	6	3	6	3.9	13	9	3	5	3.7	25	27	17	12	1.4
hsa-miR-335*	4	5	4	4	1	6	4	4	15	1.4	13	7	7	4	1.9
hsa-miR-337-3p	1	1	3	5	0.4	1	0	6	15	0.2	2	2	2	2	0.8
hsa-miR-337-5p	2	3	2	1	1.3	2	4	2	1	1.6	2	1	3	7	0.5
hsa-miR-338-3p	75	23	277	117	0.3	64	183	180	136	0.4	30	35	71	38	0.4
hsa-miR-338-5p	3	15	3	20	1	8	14	2	2	4.9	6	13	2	2	3.4
hsa-miR-339-3p	2	2	1	0	1.4	2	2	1	0	1.4	3	2	1	1	2.1
hsa-miR-339-5p	1	2	3	105	0.5	1	0	1	0	0.9	1	0	1	0	1
hsa-miR-33a	3	2	5	8	0.5	4	2	4	8	0.8	6	5	4	6	1.4
hsa-miR-33a*	1	1	1	0	1	1	0	1	0	0.8	2	2	1	0	1.5
hsa-miR-33b	1	1	1	0	1	1	4	1	0	1.2	1	1	1	0	1.1
hsa-miR-33b*	17	10	39	296	0.4	13	21	50	117	0.3	14	15	15	9	0.9
hsa-miR-340	6	4	6	9	1	6	5	4	8	1.7	8	18	6	5	1.3
hsa-miR-340*	1	2	7	9	0.2	3	3	4	8	0.8	4	8	6	4	0.6
hsa-miR-342-3p	170	73	95	78	1.8	145	62	239	85	0.6	60	36	248	87	0.2
hsa-miR-342-5p	6	5	3	3	2	4	2	4	5	1	2	2	6	4	0.3
hsa-miR-345	3	2	2	2	1.3	6	14	2	2	3	4	2	2	3	2.1
hsa-miR-346	1	0	2	23	0.4	2	13	1	0	1.4	1	3	1	0	1.3
hsa-miR-34a	212	69	109	53	1.9	393	318	176	189	2.2	278	245	346	156	0.8
hsa-miR-34a*	1	1	1	0	1	2	2	2	1	1.6	2	2	2	1	1.1
hsa-miR-34b	1	0	1	0	0.9	1	0	1	0	0.7	2	6	1	0	1.9
hsa-miR-34b*	8	2	5	6	1.4	13	18	9	8	1.3	21	19	24	7	0.9
hsa-miR-34c-3p	2	2	1	0	1.2	1	1	1	0	1.1	1	0	1	0	1
hsa-miR-34c-5p	1	0	2	1	0.6	1	0	2	2	0.6	3	14	3	2	1.1
hsa-miR-361-3p	14	8	18	20	0.8	13	8	10	7	1.3	8	7	16	3	0.5
hsa-miR-361-5p	68	12	75	87	0.9	47	33	42	67	1.1	85	70	116	34	0.7
hsa-miR-362-3p	7	5	3	4	2.3	9	5	3	3	2.7	7	11	4	3	1.6
hsa-miR-362-5p	12	8	3	4	4.3	12	9	5	7	2.6	28	13	17	4	1.6
hsa-miR-363	2	2	89	136	0	5	5	18	109	0.3	3	160	30	89	0.1
hsa-miR-363*	1	1	1	0	1	1	0	1	0	0.9	1	0	1	0	0.9
hsa-miR-365	97	26	693	336	0.1	68	26	291	640	0.2	139	39	349	118	0.4
hsa-miR-367	1	0	2	2	0.7	1	0	1	0	0.9	1	1	1	1	0.9
hsa-miR-367*	1	0	1	0	0.9	1	3	1	0	1.2	1	0	1	0	0.9
hsa-miR-369-3p	1	0	2	2	0.6	1	0	1	0	0.8	1	1	1	0	1
hsa-miR-369-5p	1	0	3	4	0.4	1	0	3	8	0.5	1	1	2	2	0.6
hsa-miR-370	2	2	2	1	1.2	3	2	2	1	1.9	2	2	2	2	1
hsa-miR-371-3p	1	0	2	3	0.6	1	0	2	10	0.5	1	1	1	0	1.2
hsa-miR-371-5p	33	43	11	166	3	20	13	16	18	1.3	17	15	9	9	2
hsa-miR-372	1	2	1	0	1.2	1	0	1	0	0.8	1	1	1	0	1.1
hsa-miR-373	1	0	1	0	1.1	1	1	1	0	1.1	2	1	1	0	1.3
hsa-miR-373*	2	2	3	16	0.8	2	2	1	0	1.5	2	1	1	0	1.5
hsa-miR-374a	75	29	51	33	1.5	108	45	31	33	3.5	97	58	77	23	1.3
hsa-miR-374a*	1	0	1	0	0.9	1	0	2	1	0.7	1	1	1	0	1.2
hsa-miR-374b	44	18	41	35	1.1	55	28	23	41	2.4	47	76	50	14	0.9
hsa-miR-374b*	1	1	2	2	0.8	2	1	2	1	1.2	1	1	1	0	1.2
hsa-miR-375	403	308	3	9	126.7	376	191	13	127	28.4	88	369	22	334	4
hsa-miR-376a	15	16	6	17	2.4	4	5	8	16	0.5	8	7	33	40	0.2
hsa-miR-376a*	1	0	1	0	0.8	1	0	2	4	0.6	1	0	2	1	0.8
hsa-miR-376b	1	1	1	0	1.1	1	0	1	0	0.9	1	0	1	0	0.9
hsa-miR-376c	25	15	18	23	1.4	6	5	10	16	0.6	10	6	39	56	0.2
hsa-miR-377	11	10	8	17	1.4	5	3	12	9	0.4	6	4	30	33	0.2
hsa-miR-377*	1	1	1	0	1	3	25	1	0	2	2	4	1	0	1.8
hsa-miR-378	157	81	92	175	1.7	61	66	50	162	1.2	20	15	51	34	0.4
hsa-miR-378*	21	10	20	24	1.1	9	9	7	28	1.3	2	4	5	6	0.4
hsa-miR-379	1	0	2	2	0.6	1	1	1	1	0.9	2	1	9	8	0.2
hsa-miR-379*	1	1	1	0	0.9	1	1	1	0	1	1	0	1	0	1
hsa-miR-380	1	0	1	0	0.9	1	0	1	0	0.8	1	0	1	1	0.8
hsa-miR-380*	1	0	2	6	0.6	1	0	1	0	0.8	1	0	1	0	0.9
hsa-miR-381	3	3	5	5	0.7	2	1	3	3	0.8	2	2	7	8	0.3
hsa-miR-382	2	1	1	0	1.2	2	1	1	0	1.3	2	1	5	4	0.4
hsa-miR-383	1	3	2	6	0.7	1	0	1	0	0.9	1	0	1	0	0.8
hsa-miR-384	1	0	1	0	0.9	1	0	1	0	0.8	1	0	1	0	0.9
hsa-miR-409-3p	1	0	2	1	0.8	2	2	2	1	1.3	2	2	9	7	0.2
hsa-miR-409-5p	1	0	1	0	0.9	1	0	1	0	0.8	1	0	2	1	0.7
hsa-miR-410	1	0	2	3	0.5	2	2	1	1	1.1	1	0	4	4	0.3
hsa-miR-411	1	0	1	0	0.9	1	0	1	0	0.8	2	2	1	2	1
hsa-miR-411*	1	0	1	0	0.8	1	0	1	0	0.9	1	0	1	0	0.9
hsa-miR-412	1	1	2	30	0.5	1	0	1	0	0.8	1	0	1	0	0.9
hsa-miR-421	2	3	2	3	1.1	3	3	1	0	2.2	4	10	3	3	1.2
hsa-miR-422a	2	2	1	1	1.1	2	1	2	1	1.2	2	2	1	0	1.3
hsa-miR-423-3p	3	2	5	4	0.7	8	8	4	5	2.2	4	4	5	2	0.8
hsa-miR-423-5p	37	13	15	14	2.4	18	24	15	16	1.2	36	17	20	7	1.8
hsa-miR-424	26	19	27	24	1	32	14	33	34	0.9	132	151	210	130	0.6
hsa-miR-424*	2	4	1	0	1.5	3	4	2	2	2	4	3	2	2	2
hsa-miR-425	97	20	17	12	5.7	105	60	25	31	4.2	109	46	47	23	2.3
hsa-miR-425*	14	4	31	152	0.5	11	11	42	135	0.3	13	8	12	4	1.1
hsa-miR-429	377	43	4	9	95.8	548	191	12	140	45.1	552	278	64	69	8.6
hsa-miR-431	1	0	2	4	0.6	1	1	1	0	0.9	2	1	1	0	1.4
hsa-miR-431*	1	1	1	0	1	3	5	1	0	2.1	3	10	1	1	2
hsa-miR-432	3	2	2	4	1.3	2	1	2	1	1.2	2	2	5	4	0.5
hsa-miR-432*	1	1	2	2	0.8	1	2	2	6	0.7	1	1	1	0	1.1
hsa-miR-433	1	0	1	0	0.9	1	3	1	0	1.1	1	0	1	0	0.9
hsa-miR-448	1	0	2	4	0.6	1	0	1	0	0.8	2	3	1	0	1.3
hsa-miR-449a	1	0	1	1	0.8	1	0	2	2	0.7	2	1	1	0	1.3
hsa-miR-449b	1	1	2	1	0.9	2	4	1	0	1.2	2	4	1	0	1.3
hsa-miR-450a	1	0	1	0	0.9	2	1	1	0	1.4	3	2	3	2	0.8
hsa-miR-450b-3p	2	3	1	0	1.3	1	1	1	0	1	1	1	1	0	1.2
hsa-miR-450b-5p	1	0	2	20	0.5	1	0	1	0	0.8	1	0	1	0	1
hsa-miR-451	484	292	4664	4081	0.1	1807	1924	1653	2120	1.1	224	152	583	229	0.4
hsa-miR-452	3	2	1	0	1.8	4	2	2	2	2.3	4	5	5	7	0.8
hsa-miR-452*	1	0	1	0	0.9	1	0	1	0	0.8	1	0	1	0	1.1
hsa-miR-453	1	0	1	0	0.8	1	1	1	0	1.1	1	0	1	0	1
hsa-miR-454	6	4	16	9	0.3	10	9	10	11	1	13	13	20	10	0.7
hsa-miR-454*	1	0	2	9	0.5	2	2	2	4	1	1	0	2	1	0.7
hsa-miR-455-3p	12	14	29	25	0.4	19	21	31	35	0.6	45	47	62	32	0.7
hsa-miR-455-5p	2	1	4	3	0.4	3	2	2	3	1.4	4	7	2	2	2.4
hsa-miR-483-3p	4	5	7	6	0.5	1	2	10	26	0.1	6	104	9	30	0.6
hsa-miR-483-5p	58	43	15	36	4	24	34	15	32	1.5	43	67	25	24	1.7
hsa-miR-484	17	4	31	7	0.5	12	7	38	18	0.3	19	7	22	7	0.9
hsa-miR-485-3p	1	1	1	0	1.1	2	5	2	9	0.8	2	1	2	2	0.8
hsa-miR-485-5p	2	7	1	0	1.3	1	0	2	1	0.7	1	0	1	0	0.9
hsa-miR-486-3p	1	0	1	0	0.9	1	2	1	0	1.1	1	1	1	0	1.1
hsa-miR-486-5p	9	5	44	61	0.2	24	28	24	60	1	3	2	10	3	0.4
hsa-miR-487a	1	0	1	0	0.9	1	0	1	0	0.9	1	0	1	0	0.9
hsa-miR-487b	4	11	4	4	1.1	4	16	4	5	1.2	4	4	8	8	0.5
hsa-miR-488	1	0	1	1	0.7	1	0	1	0	0.8	1	0	1	0	0.9
hsa-miR-488*	1	0	1	1	0.7	1	0	1	0	0.8	1	0	1	0	0.9
hsa-miR-489	1	0	1	0	1	1	0	1	0	0.9	2	1	1	0	1.4
hsa-miR-490-3p	1	0	17	26	0.1	1	0	4	30	0.3	1	2	3	4	0.4
hsa-miR-490-5p	3	1	17	27	0.1	2	1	3	12	0.6	2	1	4	4	0.4
hsa-miR-491-3p	2	2	1	1	1.2	2	2	2	3	0.8	1	0	2	1	0.8
hsa-miR-491-5p	1	0	2	9	0.5	2	7	1	0	1.3	1	0	1	0	0.9
hsa-miR-492	1	1	1	0	1.2	2	1	1	0	1.3	2	1	1	0	1.4
hsa-miR-493	2	3	2	1	1.3	2	1	1	0	1.5	3	9	1	0	2.3
hsa-miR-493*	1	0	1	0	0.9	2	1	2	2	1	2	1	3	5	0.6
hsa-miR-494	457	532	212	218	2.2	387	479	179	666	2.2	390	396	343	504	1.1
hsa-miR-495	3	2	2	2	1.6	2	2	3	3	0.8	5	7	5	4	1
hsa-miR-496	1	0	1	0	1	1	0	1	0	0.8	1	0	1	0	0.9
hsa-miR-497	130	44	283	161	0.5	76	27	173	126	0.4	29	26	249	161	0.1
hsa-miR-497*	1	0	2	2	0.7	1	0	2	2	0.6	1	0	1	0	0.8
hsa-miR-498	15	7	10	13	1.5	5	5	13	19	0.4	5	3	2	3	2.6
hsa-miR-499-3p	1	0	2	2	0.7	1	0	2	3	0.6	1	0	1	0	0.9
hsa-miR-499-5p	1	0	1	1	0.8	1	0	1	0	1	3	3	1	0	2.6
hsa-miR-500	22	14	2	3	11	9	23	2	3	4	15	9	3	4	5.6
hsa-miR-500*	7	3	3	2	2.6	5	4	3	3	1.9	9	8	7	1	1.2
hsa-miR-501-3p	2	1	2	2	1.2	3	3	2	1	2	3	3	2	2	1.6
hsa-miR-501-5p	12	10	2	1	7.2	9	5	2	1	4.8	10	8	4	2	2.2
hsa-miR-502-3p	6	3	2	2	2.9	6	4	2	2	2.6	8	6	5	3	1.7
hsa-miR-502-5p	2	1	1	0	1.3	3	1	2	8	1.7	3	2	1	0	2.5
hsa-miR-503	1	0	1	0	0.9	1	1	1	0	1	4	6	2	3	2
hsa-miR-504	1	1	1	0	0.9	1	0	1	0	0.8	1	0	1	0	0.9
hsa-miR-505	12	6	14	10	0.8	13	8	11	11	1.1	13	24	19	5	0.7
hsa-miR-505*	3	5	2	1	1.6	2	2	1	0	1.4	4	6	3	2	1.3
hsa-miR-506	1	0	1	0	0.9	2	5	1	0	1.2	1	0	1	0	0.9
hsa-miR-507	1	1	1	0	1	1	0	1	0	0.8	1	0	1	0	0.9
hsa-miR-508-3p	1	0	1	0	1	1	1	1	0	1.1	1	0	1	0	0.9
hsa-miR-508-5p	1	0	1	0	0.9	1	0	1	0	0.8	1	0	1	0	0.9
hsa-miR-509-3-5p	1	0	1	0	1	1	1	1	0	1.2	1	0	1	0	0.9
hsa-miR-509-3p	1	0	1	0	0.9	1	0	1	0	0.8	1	0	1	0	0.9
hsa-miR-509-5p	1	0	1	0	1.1	1	1	1	0	1	1	1	1	1	1
hsa-miR-510	1	0	1	0	0.8	1	0	1	0	0.9	1	0	1	0	0.9
hsa-miR-511	1	0	3	77	0.4	1	0	1	0	0.8	2	3	1	0	1.3
hsa-miR-512-3p	3	1	2	1	1.7	4	4	2	3	2.2	2	2	2	2	0.8
hsa-miR-512-5p	1	0	1	0	0.9	1	0	1	0	0.8	1	0	1	0	0.9
hsa-miR-513a-3p	1	3	1	0	1.2	1	1	2	1	0.8	1	0	1	0	0.9
hsa-miR-513a-5p	31	34	3	5	10.7	12	43	9	24	1.3	19	25	9	28	2.1
hsa-miR-513b	7	11	2	3	3.9	5	10	2	4	2.2	6	7	2	5	2.7
hsa-miR-513c	16	8	2	9	7.9	5	7	2	2	2.6	7	14	2	3	4
hsa-miR-514	1	0	1	0	0.9	1	0	1	0	0.8	1	0	1	0	0.9
hsa-miR-515-3p	1	0	1	0	0.9	1	0	3	12	0.4	1	1	1	1	0.9
hsa-miR-515-5p	1	0	1	0	0.9	1	0	1	0	0.8	1	0	1	0	0.9
hsa-miR-516a-3p	1	0	1	0	0.9	1	0	1	0	0.7	1	0	1	0	0.9
hsa-miR-516a-5p	1	1	1	0	1.1	1	0	1	0	1	2	1	1	0	1.6
hsa-miR-516b	2	1	1	0	1.4	2	1	2	2	1.1	1	0	1	0	0.9
hsa-miR-517*	1	0	1	0	0.7	1	1	1	0	1	1	0	1	0	0.9
hsa-miR-517a	1	0	1	0	0.9	1	0	1	0	0.8	1	0	1	0	0.9
hsa-miR-517b	1	0	1	0	0.9	1	0	2	12	0.5	1	0	1	0	0.9
hsa-miR-517c	1	0	1	1	0.7	1	0	1	0	0.8	1	0	1	0	1
hsa-miR-518a-3p	1	0	1	0	0.9	1	0	2	22	0.4	1	0	1	0	0.9
hsa-miR-518b	1	1	1	0	1	1	0	2	7	0.4	1	0	1	0	1
hsa-miR-518c	1	1	1	0	1.1	1	0	2	2	0.6	1	0	1	0	0.9
hsa-miR-518c*	4	7	2	3	2	3	3	2	3	1.5	2	2	2	2	1.3
hsa-miR-518d-3p	1	1	2	2	0.9	1	1	1	0	1.1	1	0	1	0	0.9
hsa-miR-518d-5p	1	0	1	0	0.9	1	0	1	0	1	1	0	1	0	0.9
hsa-miR-518e	1	0	1	0	0.9	1	0	1	0	0.8	1	0	1	0	0.9
hsa-miR-518e*	2	1	1	0	1.2	1	0	2	7	0.5	1	0	1	1	0.8
hsa-miR-518f	1	0	1	0	0.9	1	0	1	0	0.8	1	2	1	0	1.1
hsa-miR-518f*	1	0	1	0	0.9	1	0	1	0	1	1	0	1	0	1
hsa-miR-519a	1	0	1	1	0.7	1	0	1	0	0.8	1	0	1	0	0.9
hsa-miR-519b-3p	1	0	2	3	0.6	1	0	2	2	0.6	1	0	1	0	0.9
hsa-miR-519c-3p	1	0	1	0	0.9	1	1	2	3	0.7	1	0	1	1	0.8
hsa-miR-519d	1	0	2	2	0.7	1	0	2	13	0.5	1	0	1	0	0.9
hsa-miR-519e	1	0	1	0	0.9	1	0	3	11	0.4	1	0	1	0	0.9
hsa-miR-519e*	2	2	1	0	1.3	2	2	1	0	1.4	1	1	1	0	1
hsa-miR-520a-3p	1	0	2	3	0.7	1	0	5	31	0.2	1	0	1	0	0.9
hsa-miR-520a-5p	1	0	1	0	0.9	1	0	1	0	0.8	1	0	1	0	0.9
hsa-miR-520b	3	3	2	2	1.7	2	1	4	18	0.5	2	1	1	0	2.1
hsa-miR-520c-3p	1	1	2	4	0.7	1	0	3	6	0.3	1	2	1	2	0.9
hsa-miR-520d-3p	2	1	4	4	0.4	1	1	6	15	0.2	2	1	1	0	1.3
hsa-miR-520d-5p	2	2	2	3	0.8	2	2	1	0	1.4	1	0	1	1	0.9
hsa-miR-520e	1	0	2	2	0.9	1	1	5	8	0.3	2	1	1	0	1.7
hsa-miR-520f	1	0	1	0	1.1	1	0	2	3	0.6	1	0	1	0	1.1
hsa-miR-520g	1	1	2	6	0.7	1	0	2	2	0.7	1	0	1	0	0.9
hsa-miR-520h	1	0	1	0	0.9	1	0	1	0	0.9	1	0	1	0	0.9
hsa-miR-521	1	0	1	0	0.9	1	0	2	1	0.7	1	0	1	0	1
hsa-miR-522	1	0	1	0	0.9	1	0	2	1	0.6	1	0	1	0	0.9
hsa-miR-523	1	0	1	0	0.9	1	1	1	0	1	1	0	1	0	0.8
hsa-miR-524-3p	1	0	1	0	1	1	0	1	0	0.8	1	0	1	0	0.9
hsa-miR-524-5p	1	0	1	0	0.9	1	0	1	0	0.9	1	0	1	0	0.9
hsa-miR-525-3p	1	1	1	0	1	1	0	1	0	0.8	1	0	1	0	0.9
hsa-miR-525-5p	1	1	1	0	1.2	2	5	2	2	1.3	1	1	2	1	0.9
hsa-miR-526b	1	1	1	0	1.1	1	1	2	1	0.7	1	0	1	0	0.8
hsa-miR-526b*	1	0	1	0	0.9	1	3	1	0	1.1	1	1	1	0	1.3
hsa-miR-527	1	0	1	0	0.8	1	1	1	0	1	1	0	1	0	0.8
hsa-miR-532-3p	11	4	2	3	4.8	10	9	2	3	4.4	15	16	10	3	1.5
hsa-miR-532-5p	18	5	3	5	5.3	15	11	4	4	3.6	28	17	17	3	1.7
hsa-miR-539	3	7	1	0	2.7	2	5	2	3	1.2	3	6	1	2	1.8
hsa-miR-541	1	0	1	0	0.8	2	3	1	0	1.5	1	0	1	0	0.9
hsa-miR-541*	2	1	1	0	1.5	1	1	2	1	0.8	1	0	1	0	0.9
hsa-miR-542-3p	1	1	2	3	0.6	2	1	2	2	0.9	2	2	5	4	0.5
hsa-miR-542-5p	2	1	1	0	1.2	2	1	2	3	1	2	1	4	2	0.4
hsa-miR-543	1	0	1	0	1	1	1	1	1	1	1	1	3	2	0.5
hsa-miR-544	2	2	1	0	1.7	1	3	1	0	1.2	1	0	1	0	0.9
hsa-miR-545	3	7	1	1	1.7	1	0	1	0	1	2	2	2	1	1.2
hsa-miR-545*	2	5	1	0	1.3	2	2	1	0	1.3	1	0	1	0	0.9
hsa-miR-548a-3p	1	2	1	1	0.9	1	0	1	0	0.8	1	0	1	0	0.9
hsa-miR-548a-5p	1	0	1	0	0.9	2	3	1	0	1.7	1	1	1	0	1.3
hsa-miR-548b-3p	1	1	1	0	1.2	1	1	1	0	1.1	1	0	1	0	0.9
hsa-miR-548b-5p	2	2	2	3	1.2	3	18	2	4	1.1	1	0	1	0	1.1
hsa-miR-548c-3p	1	1	1	0	1.1	1	1	1	0	1	1	0	1	0	0.9
hsa-miR-548c-5p	4	11	3	5	1.1	2	3	2	2	1.4	3	3	2	2	1.4
hsa-miR-548d-3p	2	7	1	0	1.3	2	4	1	0	1.3	1	0	1	1	0.8
hsa-miR-548d-5p	3	8	2	2	2.1	4	8	2	3	1.6	2	3	2	2	1
hsa-miR-549	1	0	1	0	0.9	1	0	1	0	0.8	1	0	1	0	0.9
hsa-miR-550	7	3	7	22	1	4	2	5	4	0.8	3	2	2	2	1.5
hsa-miR-550*	1	1	1	0	0.9	4	6	2	2	2.2	3	2	2	1	1.9
hsa-miR-551a	1	0	2	6	0.6	1	0	1	0	0.8	1	0	1	0	1
hsa-miR-551b	2	3	3	3	0.7	2	0	2	1	0.8	1	0	5	5	0.2
hsa-miR-551b*	1	0	3	40	0.5	1	2	1	0	1	1	1	1	0	1.3
hsa-miR-552	3	2	2	10	1.4	8	8	3	5	3	17	24	3	4	6.2
hsa-miR-553	1	0	3	6	0.4	3	5	2	4	1.4	2	1	1	0	1.5
hsa-miR-554	2	4	1	0	1.3	1	0	1	0	0.7	1	0	1	0	0.9
hsa-miR-555	1	0	1	0	0.9	1	0	1	0	0.9	1	0	1	0	0.9
hsa-miR-556-3p	1	1	1	0	1.1	1	0	1	0	0.8	1	0	1	0	0.9
hsa-miR-556-5p	2	2	1	0	1.1	1	0	1	0	0.8	1	0	1	0	1
hsa-miR-557	12	9	4	7	2.9	7	3	9	38	0.8	8	10	5	4	1.7
hsa-miR-558	1	0	1	0	0.9	1	0	1	0	0.9	1	0	1	0	0.9
hsa-miR-559	1	1	1	0	1.1	1	0	1	0	0.8	1	0	1	0	1
hsa-miR-561	1	2	2	3	0.8	1	0	1	0	0.8	1	1	1	0	1.3
hsa-miR-562	1	1	1	0	1.1	1	0	1	0	0.8	1	1	1	0	1.3
hsa-miR-563	2	1	2	5	0.7	1	0	2	2	0.5	2	2	1	0	2.1
hsa-miR-564	9	19	4	6	2.1	8	18	3	13	2.6	8	8	5	7	1.7
hsa-miR-566	2	1	1	0	1.4	1	1	2	2	0.8	1	0	1	0	1
hsa-miR-567	1	0	1	0	0.7	1	1	1	0	1.1	1	2	1	0	1.2
hsa-miR-568	1	0	1	0	0.9	1	0	1	0	0.8	1	0	1	0	0.9
hsa-miR-569	1	0	1	0	0.9	1	0	2	1	0.7	1	0	1	0	0.9
hsa-miR-570	1	0	1	0	0.8	1	0	1	0	1	1	1	1	0	1.1
hsa-miR-571	2	4	2	1	1	2	4	1	0	1.3	2	3	2	3	1
hsa-miR-572	286	231	148	507	1.9	89	40	284	609	0.3	43	15	70	30	0.6
hsa-miR-573	1	0	2	27	0.4	2	9	1	0	1.4	1	0	1	0	1
hsa-miR-574-3p	119	67	214	135	0.6	65	57	182	257	0.4	81	64	74	31	1.1
hsa-miR-574-5p	153	156	57	42	2.7	149	78	53	101	2.8	163	141	100	35	1.6
hsa-miR-575	142	181	25	26	5.6	85	119	46	59	1.8	66	30	46	19	1.4
hsa-miR-576-3p	1	0	2	26	0.4	1	0	1	0	0.8	2	14	1	0	1.8
hsa-miR-576-5p	2	2	1	0	1.2	1	0	3	17	0.4	1	1	1	0	1.1
hsa-miR-577	1	0	1	0	0.9	2	3	1	0	1.3	2	4	1	0	1.3
hsa-miR-578	1	0	3	109	0.3	1	3	1	0	1.1	1	1	1	0	1.1
hsa-miR-579	1	0	1	0	0.8	2	33	1	0	1.7	1	0	1	0	0.9
hsa-miR-580	1	0	2	4	0.6	2	8	1	0	1.3	2	10	1	0	1.5
hsa-miR-581	1	1	2	1	0.8	2	5	1	0	1.2	1	0	1	0	0.9
hsa-miR-582-3p	1	1	2	1	0.9	1	1	1	0	1	1	0	1	0	0.9
hsa-miR-582-5p	6	3	31	25	0.2	8	16	14	34	0.6	4	4	12	12	0.4
hsa-miR-583	1	1	2	1	0.8	3	29	1	0	2.1	2	1	1	0	1.5
hsa-miR-584	16	11	17	137	0.9	18	7	25	37	0.7	12	7	13	20	1
hsa-miR-585	1	0	1	0	0.9	1	0	1	0	0.8	2	5	1	0	1.4
hsa-miR-586	1	0	1	0	0.9	1	0	1	0	0.8	1	0	1	0	1
hsa-miR-587	1	0	2	4	0.6	1	0	1	0	0.9	1	0	1	0	0.9
hsa-miR-588	1	1	2	13	0.6	1	1	1	0	1	1	0	1	0	0.9
hsa-miR-589	1	0	1	0	0.9	1	0	1	0	0.8	1	0	1	0	0.9
hsa-miR-589*	1	0	1	1	0.8	1	0	1	0	0.8	1	0	1	0	1
hsa-miR-590-3p	1	0	2	6	0.6	2	40	1	0	1.7	2	4	1	0	1.2
hsa-miR-590-5p	26	19	19	16	1.4	18	14	16	23	1.1	19	16	22	15	0.9
hsa-miR-591	1	1	1	0	1.1	1	0	1	0	0.8	1	1	1	0	1.1
hsa-miR-592	1	1	1	0	1.1	3	13	1	0	2.7	6	10	2	4	3.9
hsa-miR-593	1	0	2	4	0.7	2	3	2	2	0.8	1	1	1	0	1.1
hsa-miR-593*	1	1	1	0	1	1	0	1	0	0.8	1	0	1	0	0.9
hsa-miR-595	6	12	2	3	2.9	2	6	4	27	0.6	5	6	1	1	3.2
hsa-miR-596	1	1	2	1	0.8	1	0	1	0	0.8	1	0	1	0	0.9
hsa-miR-597	1	0	1	0	0.9	1	0	1	0	0.9	1	2	1	0	1.3
hsa-miR-598	1	0	2	2	0.6	2	2	3	3	0.8	3	14	2	3	1.4
hsa-miR-599	1	0	1	0	0.9	1	1	1	0	0.9	1	1	1	0	1.1
hsa-miR-600	1	0	1	0	0.9	2	2	1	0	1.3	1	0	1	0	0.9
hsa-miR-601	17	13	3	6	5.4	12	6	5	7	2.3	11	4	3	3	3.2
hsa-miR-602	5	3	2	1	2.4	6	2	6	7	0.9	4	2	2	2	1.9
hsa-miR-603	1	0	1	0	0.8	1	0	1	0	0.9	1	0	1	0	0.9
hsa-miR-604	1	0	2	16	0.5	2	5	1	0	1.9	1	0	1	0	0.9
hsa-miR-605	3	8	2	3	1.8	2	1	2	6	0.8	1	0	1	0	1
hsa-miR-606	1	0	1	0	0.8	1	0	1	0	0.8	1	0	1	0	0.9
hsa-miR-607	1	1	1	0	1	1	0	1	1	0.7	1	0	1	0	0.9
hsa-miR-608	1	0	1	0	0.9	1	1	1	0	1	1	0	1	0	1
hsa-miR-609	1	1	2	15	0.6	1	1	2	2	0.8	2	3	1	0	1.4
hsa-miR-610	6	8	2	4	2.9	3	3	3	4	1.3	4	2	2	2	2.2
hsa-miR-611	1	0	2	13	0.5	1	0	1	0	0.8	1	0	1	0	0.9
hsa-miR-612	1	0	2	7	0.5	2	6	2	1	1	1	2	1	0	1.2
hsa-miR-613	2	3	2	3	0.9	1	2	1	0	1.1	1	1	1	1	0.9
hsa-miR-614	2	1	1	0	1.3	1	0	1	0	0.9	1	0	1	0	0.9
hsa-miR-615-3p	1	0	1	0	1	2	7	1	0	1.5	2	14	2	2	1.4
hsa-miR-615-5p	1	0	1	0	0.9	1	1	1	0	0.9	1	3	1	0	1.3
hsa-miR-616	2	2	1	0	1.4	1	1	1	0	1	1	2	1	0	1.2
hsa-miR-616*	1	0	1	0	0.9	1	0	1	0	0.9	1	2	1	0	1.2
hsa-miR-617	2	2	1	0	1.5	2	1	2	1	1.2	1	1	1	0	1.2
hsa-miR-618	1	3	1	0	1.2	1	0	1	0	0.8	1	0	1	0	0.8
hsa-miR-619	2	2	2	3	0.9	1	0	1	0	0.8	2	4	1	0	1.3
hsa-miR-620	1	0	1	0	0.9	1	1	1	0	1	1	0	1	0	0.9
hsa-miR-621	1	1	1	0	1.1	1	0	1	0	0.8	1	0	1	0	0.9
hsa-miR-622	18	8	3	3	6.8	13	7	6	6	2.2	10	9	4	8	2.3
hsa-miR-623	17	14	3	8	5.2	6	5	4	12	1.3	7	6	3	4	2.3
hsa-miR-624	1	1	1	0	1.2	1	0	1	1	0.7	1	0	1	0	0.9
hsa-miR-624*	2	4	2	1	0.9	1	0	1	0	0.9	1	0	1	0	0.9
hsa-miR-625	7	7	3	3	2.6	20	44	6	15	3.3	7	5	8	6	0.9
hsa-miR-625*	4	4	7	5	0.6	3	2	6	4	0.5	4	2	2	2	1.7
hsa-miR-626	1	0	1	0	0.9	1	0	1	0	0.8	1	1	1	0	1.2
hsa-miR-627	2	13	1	0	1.7	3	2	1	0	2.1	1	0	1	0	1
hsa-miR-628-3p	1	0	2	1	0.9	2	5	1	0	1.9	2	1	1	0	1.3
hsa-miR-628-5p	1	0	1	1	0.8	1	0	2	3	0.6	2	4	2	2	1
hsa-miR-629	3	6	1	0	2.4	2	2	1	0	1.3	2	2	1	0	1.5
hsa-miR-629*	2	1	2	3	1	5	2	2	1	3.3	5	4	2	1	2.5
hsa-miR-630	86	97	14	28	6	37	32	17	46	2.2	168	124	38	35	4.4
hsa-miR-631	3	3	3	4	1.1	3	2	6	30	0.4	2	3	2	4	1.1
hsa-miR-632	1	0	2	3	0.6	1	1	1	0	0.9	1	1	1	0	1.1
hsa-miR-633	2	2	1	0	1.4	1	1	1	0	0.9	1	0	1	0	0.9
hsa-miR-634	6	2	8	42	0.7	3	1	10	50	0.3	5	3	5	2	1
hsa-miR-635	1	0	2	2	0.6	1	3	1	0	1.1	1	0	1	0	0.9
hsa-miR-636	15	20	33	415	0.5	12	39	41	329	0.3	8	3	6	4	1.4
hsa-miR-637	1	1	1	0	1	1	0	1	0	0.8	1	1	1	0	1.1
hsa-miR-638	2162	851	1025	2901	2.1	759	632	2035	19954	0.4	367	146	389	231	0.9
hsa-miR-639	1	2	1	1	1	1	0	2	1	0.7	1	0	1	0	0.9
hsa-miR-640	1	0	1	0	0.8	1	0	1	0	0.9	1	0	1	0	0.9
hsa-miR-641	1	0	1	1	0.7	2	2	1	0	1.3	1	0	1	0	0.9
hsa-miR-642	1	0	1	0	0.9	2	8	1	0	1.5	1	1	1	0	1.1
hsa-miR-643	1	0	1	0	0.9	2	4	1	0	1.3	1	1	1	0	1.1
hsa-miR-644	1	0	2	1	0.7	1	0	1	0	0.8	1	0	1	0	0.9
hsa-miR-645	2	2	1	1	1.1	2	25	1	0	1.6	1	0	1	0	0.8
hsa-miR-646	1	0	1	0	0.8	1	0	1	0	0.8	1	0	1	0	0.9
hsa-miR-647	1	0	2	2	0.6	2	5	1	0	1.2	1	0	1	0	0.9
hsa-miR-648	2	3	1	0	1.3	3	6	1	1	1.9	1	0	1	1	0.9
hsa-miR-649	1	2	1	0	1.1	2	4	1	0	1.2	1	3	1	0	1.3
hsa-miR-650	20	18	2	2	12.6	6	15	3	7	1.7	2	2	2	3	0.8
hsa-miR-651	1	0	1	0	0.9	1	0	1	0	0.8	1	0	1	0	0.9
hsa-miR-652	8	2	2	3	3.6	8	7	2	2	4.1	10	16	10	4	1
hsa-miR-653	1	1	1	0	1.1	1	0	1	0	0.8	1	1	1	0	1.1
hsa-miR-654-3p	2	2	3	5	0.7	2	1	3	9	0.6	3	2	11	14	0.2
hsa-miR-654-5p	4	3	3	9	1.6	3	1	2	2	1.3	3	2	2	1	1.6
hsa-miR-655	1	0	1	1	0.7	2	20	1	0	1.6	1	1	1	0	1.1
hsa-miR-656	1	0	1	0	0.9	1	0	1	0	0.8	1	1	1	0	1.1
hsa-miR-657	1	0	1	0	0.9	2	4	1	0	1.2	2	6	1	0	1.4
hsa-miR-658	1	0	1	0	0.9	1	0	1	0	0.8	1	0	1	0	0.9
hsa-miR-659	3	3	2	1	2.1	3	2	1	0	1.9	2	1	1	0	1.4
hsa-miR-660	26	8	8	5	3.4	28	16	8	6	3.4	40	26	21	6	1.9
hsa-miR-661	2	5	1	0	1.3	1	2	3	11	0.5	1	0	1	0	0.9
hsa-miR-662	6	6	3	5	2.3	3	2	2	2	1.4	2	2	2	3	1.2
hsa-miR-663	76	75	5	23	13.9	49	31	19	41	2.6	69	38	31	25	2.2
hsa-miR-665	2	3	2	1	1.4	3	5	2	2	1.8	2	2	2	3	1
hsa-miR-668	1	0	1	0	0.9	1	0	2	11	0.5	1	0	1	0	0.9
hsa-miR-671-3p	1	0	4	179	0.3	1	0	2	1	0.7	1	0	1	0	0.9
hsa-miR-671-5p	124	76	136	961	0.9	69	45	165	272	0.4	51	36	51	57	1
hsa-miR-675	2	3	1	0	1.4	2	6	1	0	1.3	1	1	1	0	1.2
hsa-miR-7	41	27	9	3	4.8	73	216	11	17	7	103	109	19	16	5.3
hsa-miR-708	2	2	1	0	1.9	2	6	1	0	1.5	2	1	1	0	1.7
hsa-miR-708*	1	0	3	38	0.5	2	12	1	0	1.9	1	0	1	0	0.9
hsa-miR-7-1*	6	5	2	1	3.9	9	9	2	2	3.7	6	8	2	3	3.5
hsa-miR-7-2*	1	0	1	1	0.7	1	1	2	1	0.8	1	0	1	0	0.8
hsa-miR-744	3	1	3	5	1.2	3	3	4	7	0.9	5	10	3	4	1.7
hsa-miR-744*	1	0	1	0	0.9	1	0	1	0	0.8	1	1	1	0	1.1
hsa-miR-758	1	3	1	0	1.2	1	2	1	0	1.1	1	0	2	2	0.6
hsa-miR-760	11	9	2	3	4.8	10	9	2	3	4.2	5	4	2	3	2.4
hsa-miR-765	13	24	5	9	2.7	10	10	5	18	1.8	14	6	8	11	1.7
hsa-miR-766	22	11	52	63	0.4	12	6	57	66	0.2	15	11	22	5	0.7
hsa-miR-767-3p	1	1	2	3	0.8	2	7	3	6	0.6	1	0	1	0	0.9
hsa-miR-767-5p	1	0	1	0	0.9	1	0	1	0	0.9	1	1	1	0	1.2
hsa-miR-768-3p	520	282	293	293	1.8	413	275	300	541	1.4	365	301	590	199	0.6
hsa-miR-768-5p	116	142	91	85	1.3	80	53	66	238	1.2	83	99	164	59	0.5
hsa-miR-769-3p	3	3	2	1	1.6	2	1	2	1	1.4	2	2	2	1	1.5
hsa-miR-769-5p	2	1	8	9	0.3	4	3	4	8	1	6	5	7	2	0.8
hsa-miR-770-5p	4	6	2	2	2.5	4	6	3	3	1.5	2	2	2	1	1.1
hsa-miR-801	84	96	25	35	3.4	46	67	45	125	1	43	23	80	26	0.5
hsa-miR-802	1	1	2	28	0.5	1	0	1	0	0.8	1	0	1	0	0.9
hsa-miR-873	1	0	1	0	0.9	1	1	2	4	0.8	1	2	1	1	1
hsa-miR-874	37	14	16	9	2.3	21	13	16	18	1.3	25	8	23	8	1.1
hsa-miR-875-3p	1	0	2	13	0.5	1	3	1	0	1.2	1	0	1	0	0.9
hsa-miR-875-5p	1	1	1	0	0.9	1	1	2	4	0.5	1	1	1	0	1
hsa-miR-876-3p	1	2	1	0	1	2	4	1	0	1.3	1	0	1	0	0.9
hsa-miR-876-5p	1	0	2	2	0.7	2	5	1	0	1.2	1	1	1	0	1.1
hsa-miR-877	5	4	3	6	1.9	5	3	2	3	1.9	4	4	2	2	1.9
hsa-miR-877*	9	5	26	25	0.3	7	3	36	71	0.2	6	6	12	2	0.5
hsa-miR-885-3p	2	2	1	1	1.3	3	31	1	0	2.5	1	0	1	0	1.2
hsa-miR-885-5p	2	1	2	1	1.3	1	1	3	50	0.5	2	1	1	2	1.1
hsa-miR-886-3p	84	60	46	50	1.8	77	108	40	30	1.9	76	170	87	53	0.9
hsa-miR-886-5p	1	0	2	7	0.5	1	1	1	0	1.1	1	0	1	0	0.8
hsa-miR-887	2	4	2	1	1.6	3	3	2	3	1.3	3	3	3	3	1
hsa-miR-888	1	0	1	0	0.9	1	3	1	0	1.1	1	0	1	0	0.9
hsa-miR-888*	1	0	2	5	0.5	1	1	1	0	1	1	0	1	0	0.9
hsa-miR-889	1	0	1	0	0.9	2	5	1	0	1.3	1	0	1	0	0.9
hsa-miR-890	1	0	1	0	0.9	1	0	1	0	0.8	1	0	1	0	0.9
hsa-miR-891a	1	0	2	2	0.6	1	0	1	0	0.8	1	0	1	0	0.9
hsa-miR-891b	1	0	1	0	0.9	1	0	1	0	0.8	1	0	1	0	0.9
hsa-miR-892a	1	0	2	2	0.6	1	1	2	2	0.7	1	3	1	0	1.2
hsa-miR-892b	22	18	2	3	10.2	22	34	2	3	9.7	17	10	3	3	6.5
hsa-miR-9	2	1	12	5	0.2	1	1	3	11	0.4	4	92	5	16	0.8
hsa-miR-9*	2	1	8	6	0.2	1	0	3	13	0.4	3	65	4	33	0.9
hsa-miR-920	1	1	2	13	0.6	1	1	1	0	1	1	0	1	0	0.9
hsa-miR-921	2	2	1	0	1.5	2	3	1	0	1.4	2	3	1	0	1.9
hsa-miR-922	1	0	1	0	0.8	1	2	1	0	1.1	1	1	1	0	1.1
hsa-miR-923	7947	3663	5135	5064	1.5	4846	1515	8121	26561	0.6	4336	1893	4405	913	1
hsa-miR-924	2	1	1	0	1.3	1	0	2	2	0.6	1	0	1	0	1
hsa-miR-92a	315	67	214	129	1.5	436	152	283	94	1.5	946	484	370	220	2.6
hsa-miR-92a-1*	1	0	1	0	0.9	1	1	1	0	1.1	2	1	1	0	1.5
hsa-miR-92a-2*	2	4	1	0	1.3	2	1	1	0	1.2	1	3	1	0	1.1
hsa-miR-92b	2	1	8	35	0.3	2	1	9	8	0.2	2	2	2	2	0.8
hsa-miR-92b*	1	0	1	0	0.9	1	0	1	0	0.7	1	1	1	0	1.1
hsa-miR-93	116	30	43	35	2.7	224	85	44	57	5	378	413	116	115	3.3
hsa-miR-93*	1	0	2	6	0.5	1	0	1	0	1.1	1	1	1	0	1.2
hsa-miR-933	5	4	16	27	0.3	5	8	21	32	0.2	5	4	7	2	0.7
hsa-miR-934	1	1	1	0	1	1	0	1	0	0.8	1	0	1	0	0.9
hsa-miR-935	1	0	2	4	0.6	1	2	1	0	1.1	2	7	1	0	1.9
hsa-miR-936	3	4	2	4	1.6	2	2	2	5	1	2	1	2	1	1.1
hsa-miR-937	1	1	2	3	0.9	1	1	2	9	0.6	1	1	1	0	1.2
hsa-miR-938	1	1	1	0	1.1	2	15	1	0	1.5	1	0	1	0	0.9
hsa-miR-939	334	335	150	273	2.2	128	83	210	200	0.6	80	46	78	54	1
hsa-miR-940	695	914	399	2150	1.7	350	356	775	2947	0.5	190	89	136	104	1.4
hsa-miR-941	1	0	1	0	0.9	1	0	1	0	0.8	1	0	1	0	1
hsa-miR-942	1	0	1	0	0.8	1	1	1	0	1	1	1	1	0	1.1
hsa-miR-943	1	0	2	1	0.7	1	1	1	0	1	1	0	1	0	0.9
hsa-miR-944	1	1	2	8	0.6	1	0	1	0	0.7	1	1	1	0	1.1
hsa-miR-95	16	8	4	5	4.5	31	10	4	3	7.3	22	44	13	17	1.6
hsa-miR-96	32	30	2	2	15.1	142	65	8	29	18.2	200	429	22	88	9.2
hsa-miR-96*	1	0	2	12	0.5	1	0	1	0	0.8	1	0	1	0	1
hsa-miR-98	25	15	20	16	1.3	28	42	17	14	1.7	68	33	56	11	1.2
hsa-miR-99a	21	12	151	85	0.1	3	2	23	81	0.1	27	20	180	158	0.2
hsa-miR-99a*	2	6	1	0	1.6	2	11	2	1	1.2	1	0	1	0	0.8
hsa-miR-99b	23	8	61	67	0.4	14	12	22	69	0.6	57	61	84	27	0.7
hsa-miR-99b*	7	3	2	1	4.3	6	4	3	5	2.2	2	2	2	4	1.1
