# Supplementary material for: Improvement of tissue preparation for laser capture microdissection: application for cell type-specific miRNA expression profiling in colorectal tumors
Source: BMC Genomics. 2010 Mar 10;11:163. doi: 10.1186/1471-2164-11-163 (PMC2853520; doi:10.1186/1471-2164-11-163)
Supplement: Additional file 3 — Differentially expressed miRNAs in LCM selected epithelial cells from colorectal tissue. The table lists the mean normalized signals, fold changes and ANOVA p-values of 26 differentially expressed miRNAs in LCM selected epithelial cells of colorectal normal (n = 6), adenoma (n = 6) and carcinoma tissues (n = 6). [file 1471-2164-11-163-S3.XLS]

## Sheet: Additional file 3
	Additional file 3
	Differentially expressed miRNAs in LCM selected epithelial cells from colorectal tissue. The table lists the mean normalized signals, fold changes and ANOVA p-values of 26 differentially expressed miRNAs in LCM selected epithelial cells of colorectal normal (n=6), adenoma (n=6) and carcinoma tissues (n=6).
	Name	Mean			Fold change		ANOVA
		normal	adenoma	carcinoma	adenoma/normal	carcinoma/normal	p-value
	hsa-miR-100	64	2	32	0.03125	0.5	0.00592
	hsa-miR-106b	256	512	512	2	2	0.00223
	hsa-miR-135b	2	128	128	64	64	0.00275
	hsa-miR-144	4	32	2	8	0.5	0.00334
	hsa-miR-145	1024	256	256	0.25	0.25	0.00394
	hsa-miR-150	256	256	4	1	0.015625	0.00338
	hsa-miR-17	256	512	1024	2	4	0.00698
	hsa-miR-17*	4	16	32	4	8	0.00178
	hsa-miR-183	4	16	64	4	16	0.00832
	hsa-miR-192	4096	4096	1024	1	0.25	0.00168
	hsa-miR-192*	64	64	16	1	0.25	0.00285
	hsa-miR-194	2048	2048	1024	1	0.5	0.00715
	hsa-miR-195	512	128	64	0.25	0.125	0.00389
	hsa-miR-20b	128	128	256	1	2	0.00614
	hsa-miR-215	2048	2048	512	1	0.25	0.00328
	hsa-miR-221	32	32	128	1	4	0.00665
	hsa-miR-24	1024	1024	1024	1	1	0.00229
	hsa-miR-30a	64	32	16	0.5	0.25	0.00322
	hsa-miR-378	128	32	16	0.25	0.125	0.00832
	hsa-miR-424	32	32	128	1	4	0.00338
	hsa-miR-451	512	2048	256	4	0.5	0.00417
	hsa-miR-497	128	64	32	0.5	0.25	0.00432
	hsa-miR-572	256	64	32	0.25	0.125	0.0029
	hsa-miR-638	2048	1024	512	0.5	0.25	0.0029
	hsa-miR-92a	256	512	1024	2	4	0.00483
	hsa-miR-99b	16	4	64	0.25	4	0.00655
