# Supplementary material for: Improvement of tissue preparation for laser capture microdissection: application for cell type-specific miRNA expression profiling in colorectal tumors
Source: BMC Genomics. 2010 Mar 10;11:163. doi: 10.1186/1471-2164-11-163 (PMC2853520; doi:10.1186/1471-2164-11-163)
Supplement: Additional file 4 — Differentially expressed miRNAs in LCM selected stromal cells from colorectal tissue. The table lists the mean normalized signals, fold changes and ANOVA p-values of 21 differentially expressed miRNAs in LCM selected stromal cells of colorectal normal (n = 6), adenoma (n = 6) and carcinoma tissues (n = 6). [file 1471-2164-11-163-S4.XLS]

## Sheet: additional file 4
	Additional file 4
	Differentially expressed miRNAs in LCM selected stromal cells from colorectal tissue. The table lists the mean normalized signals, fold changes and ANOVA p-values of 21 differentially expressed miRNAs in LCM selected stromal cells of colorectal normal (n=6), adenoma (n=6) and carcinoma tissues (n=6).
	Name	Mean			Fold change		ANOVA
		normal	adenoma	carcinoma	adenoma/normal	carcinoma/normal	p-value
	hsa-let-7a	2048	2048	4096	1	2	0.00184
	hsa-let-7f	2048	1024	2048	0.5	1	0.00168
	hsa-let-7i	512	512	1024	1	2	0.0058
	hsa-miR-103	256	256	512	1	2	0.00418
	hsa-miR-130b	2	8	32	4	16	0.00861
	hsa-miR-146b-5p	2	4	128	2	64	0.00624
	hsa-miR-149	64	64	16	1	0.25	0.00968
	hsa-miR-21	4096	8192	16384	2	4	0.00303
	hsa-miR-221	4	16	64	4	16	0.00572
	hsa-miR-224	2	4	32	2	16	0.00356
	hsa-miR-34b*	2	8	32	4	16	0.00552
	hsa-miR-362-5p	2	2	16	1	8	0.00698
	hsa-miR-379	2	1	8	0.5	4	0.00543
	hsa-miR-409-3p	1	1	8	1	8	0.00458
	hsa-miR-424	8	16	256	2	32	0.00509
	hsa-miR-451	4096	2048	512	0.5	0.125	0.00774
	hsa-miR-498	8	16	2	2	0.25	0.00841
	hsa-miR-532-5p	2	2	16	1	8	0.00624
	hsa-miR-652	2	2	8	1	4	0.00338
	hsa-miR-660	4	8	16	2	4	0.00414
	hsa-miR-98	4	8	64	2	16	0.00472
