# Supplementary material for: Improvement of tissue preparation for laser capture microdissection: application for cell type-specific miRNA expression profiling in colorectal tumors
Source: BMC Genomics. 2010 Mar 10;11:163. doi: 10.1186/1471-2164-11-163 (PMC2853520; doi:10.1186/1471-2164-11-163)
Supplement: Additional file 5 — Differentially expressed miRNAs in the mixed cell types (epithelial and stromal cells) from colorectal tissue. The table lists the mean normalized signals, fold changes and ANOVA p-values of 46 differentially expressed miRNAs in the mixed cell types (epithelial and stromal cells) of colorectal normal (n = 6), adenoma (n = 6) and carcinoma tissues (n = 6). [file 1471-2164-11-163-S5.XLS]

## Sheet: additional file 5
	Additional file 5
	Differentially expressed miRNAs in the mixed cell types (epithelial and stromal cells) from colorectal tissue. The table lists the mean normalized signals, fold changes and ANOVA p-values of 46 differentially expressed miRNAs in the mixed cell types (epithelial and stromal cells) of colorectal normal (n=6), adenoma (n=6) and carcinoma tissues (n=6).
	Name	Mean			Fold change		ANOVA
		normal	adenoma	carcinoma	adenoma/normal	carcinoma/normal	p-value
	hsa-let-7a	2048	2048	4096	1	2	0.00111
	hsa-let-7e	256	128	512	0.5	2	0.00898
	hsa-let-7f	2048	2048	2048	1	1	0.00104
	hsa-let-7i	512	512	1024	1	2	0.00501
	hsa-miR-103	256	512	512	2	2	0.000515
	hsa-miR-107	512	512	512	1	1	0.0016
	hsa-miR-130b	4	4	64	1	16	0.00474
	hsa-miR-135b	2	8	64	4	32	0.000555
	hsa-miR-181a	64	128	256	2	4	0.00318
	hsa-miR-181a-2*	1	2	2	2	2	0.00642
	hsa-miR-181b	16	8	32	0.5	2	0.00245
	hsa-miR-181c	4	2	16	0.5	4	0.00164
	hsa-miR-181d	4	4	16	1	4	0.00298
	hsa-miR-182	1	2	4	2	4	0.00463
	hsa-miR-183	2	4	8	2	4	0.00915
	hsa-miR-187*	4	2	1	0.5	0.25	0.00337
	hsa-miR-18b	2	2	16	1	8	0.00915
	hsa-miR-19b-1*	1	2	2	2	2	0.00272
	hsa-miR-20a*	2	4	8	2	4	0.000449
	hsa-miR-21	4096	8192	16384	2	4	5.27e-05
	hsa-miR-21*	4	16	32	4	8	0.00915
	hsa-miR-221	8	16	64	2	8	0.00015
	hsa-miR-224	2	8	16	4	8	0.00135
	hsa-miR-29c	1024	512	512	0.5	0.5	0.00101
	hsa-miR-301b	1	2	2	2	2	0.0014
	hsa-miR-31	1	2	4	2	4	0.00295
	hsa-miR-324-5p	8	16	64	2	8	0.00933
	hsa-miR-335	2	4	16	2	8	0.00388
	hsa-miR-34b*	4	4	16	1	4	0.00196
	hsa-miR-362-5p	4	4	16	1	4	0.00485
	hsa-miR-378	32	32	32	1	1	0.00288
	hsa-miR-378*	8	4	2	0.5	0.25	0.00354
	hsa-miR-424	8	32	128	4	16	3.68e-05
	hsa-miR-450a	1	1	2	1	2	0.000701
	hsa-miR-451	1024	2048	256	2	0.25	0.00243
	hsa-miR-486-5p	16	16	4	1	0.25	0.00342
	hsa-miR-493*	1	1	2	1	2	0.00856
	hsa-miR-498	8	4	2	0.5	0.25	0.00119
	hsa-miR-572	256	128	64	0.5	0.25	0.00303
	hsa-miR-636	16	16	8	1	0.5	0.00946
	hsa-miR-638	1024	1024	512	1	0.5	0.00169
	hsa-miR-92a	256	256	512	1	2	0.00578
	hsa-miR-939	256	128	64	0.5	0.25	0.00472
	hsa-miR-940	512	512	128	1	0.25	0.00377
	hsa-miR-98	8	16	64	2	8	0.000656
	hsa-miR-99a	64	4	64	0.0625	1	0.00902
